# Supplementary material for: Effect of vitamin D supplementation on blood lipids in patients with metabolic syndrome: a meta-analysis
Source: PeerJ. 2026 Apr 13;14:e21086. doi: 10.7717/peerj.21086 (PMC13086024; doi:10.7717/peerj.21086)
Supplement: Supplemental Information 2 [file peerj-14-21086-s002.xlsx]

## Sheet: Sheet1
	Units		Subgroup	Sample size		Baseline				After				Change
						Vitamin D group		Control group		Vitamin D group		Control group		Vitamin D group		Control group
				VitD group	Control group	Mean(median)	SD(range)	Mean(median)	SD(range)	Mean(median)	SD(range)	Mean(median)	SD(range)	Mean(median)	SD(range)	Mean(median)	SD(range)
TG	mg/dl	Farag2019		24	25	229.3	113.8	147.3	43	233.8	97	158.6	35.4	4.6	32.9	11.2	29.8
	mg/dl	Kelishadi2014		21	22	141.21	24.15	143.15	23.26	102.81	27.2	137.07	25.14
	mg/dl	Makariou2017		25	25	（150）	（56-336）	（146）	（84-339）	（136）	（46-261）	（131）	（73-307）
	mg/dl	Nazarabadi2022		12	11	192.25	2.22	192.09	1.92	187.41	1.72	196.27	2.24
	mg/dl	Salekzamani2016		35	36	269	97	185	61	242	82	196	72
	mg/dl	Wongwiwatthananukit2013	Low vitD dose group	30	30	132.29	62.36	129.46	59.75	137.79	53.48	135.75	71.4
			High vitD dose group	30		139.32	61.26			144.82	64.07
	mmol/l	Yin2016		61	62	3.34	0.68	3.17	0.4	2.83	0.41	2.88	0.22
TC	mg/dl	Farag2019		24	25	173.5	60.8	185.9	39	160.5	33.4	196.8	39.4	-13	42.3	10.9	32.8
	mg/dl	Kelishadi2014		21	22	161.5	3.21	164.18	5.18	160.18	2.35	162.15	4.21
	mg/dl	Makariou2017		25	25	219	36	231	34	224	37	232	42
		Nazarabadi2022
	mg/dl	Salekzamani2016		35	36	212	42	200	39.27	203.21	34.63	197.14	33.57
	mg/dl	Wongwiwatthananukit2013	Low vitD dose group	30	30	166.89	20.95	174.29	38.9	170.54	39.83	175.96	39.12
			High vitD dose group	30		180.36	34.43			182.04	31
		Yin2016
HDL-C	mg/dl	Farag2019		24	25	34.9	17.3	30	8.5	33.7	10.6	31.7	7	-1.3	12.9	1.7	7.2
	mg/dl	Kelishadi2014		21	22	47.06	4.01	48.72	4.12	45.21	3.18	44.35	2.19
	mg/dl	Makariou2017		25	25	48	20	50	9	49	9	49	10
	mg/dl	Nazarabadi2022		12	11	35.08	1.37	34.36	1.85	39.75	1.48	31.54	1.96
	mg/dl	Salekzamani2016		35	36	45	8.08	45	10.08	47	6.63	47	8.24
	mg/dl	Wongwiwatthananukit2013	Low vitD dose group	30	30	52.36	11.86	53.43	12.73	50.96	12.21	53.46	11.75
			High vitD dose group	30		53.18	12.46			52.54	13.49
	mmol/l	Yin2016		61	62	1.07	0.08	0.99	0.07	1.09	0.07	1.04	0.06
LDL-C	mg/dl	Farag2019		24	25	120.7	64.4	150.4	39.9	107	36.6	158.8	39	-13.7	43.8	8.3	30.9
	mg/dl	Kelishadi2014		21	22	97.01	4.19	95.68	2.87	93.17	5.21	92.56	4.12
	mg/dl	Makariou2017		25	25	140.35	35	147	26	145	34	152	37
		Nazarabadi2022
	mg/dl	Salekzamani2016		35	36	114	33	117	28	106	25	111	29
	mg/dl	Wongwiwatthananukit2013	Low vitD dose group	30	30	96.68	19.96	102.5	29.51	102.96	35.09	105.61	32.31
			High vitD dose group	30		107	27.46			110.54	27.47
	mmol/l	Yin2016		61	62	3.26	0.25	3.2	0.2	3.18	0.24	3.14	0.22
